# Supplementary material for: Assessing the clinical severity of the Omicron variant in the Western Cape Province, South Africa, using the diagnostic PCR proxy marker of RdRp target delay to distinguish between Omicron and Delta infections – a survival analysis
Source: Int J Infect Dis. 2022 May;118:150–4. doi: 10.1016/j.ijid.2022.02.051 (PMC8882068; doi:10.1016/j.ijid.2022.02.051)
Supplement: Supplementary file 2 [file mmc2.xlsx]

## Sheet: Sheet1
		Seegene Allplex cases for the time period 1 November - 14 December 2021
		Difference in Ct values (RdRp - E)	>3.5	>4	>4.5	>5
		Number of cases with RTD	150	89	59	41
		% documented reinfection in RTD cases	10.67	10.11	11.86	7.32
		aHR (95%CI) for non-RTD cases for admission	0.56 (0.34-0.91)	0.49 (0.28-0.87)	0.52 (0.26-1.03)	0.56 (0.26-1.20)
